# Supplementary material for: From Waste to Health: Olive Mill Wastewater for Cardiovascular Disease Prevention
Source: Nutrients. 2024 Sep 4;16(17):2986. doi: 10.3390/nu16172986 (PMC11397552; doi:10.3390/nu16172986)
Supplement: Supplementary file 1 [file nutrients-16-02986-s001.zip]

Archive with 1 entries (1 files):
- nutrients-3149288-supplementary.pdf
